# Supplementary material for: Molecular Level Understanding of Amine Structural Variations on Diaminodiphenyl Sulfone to Thermomechanical Characteristics in Bifunctional Epoxy Resin: Molecular Dynamics Simulation Approach
Source: Polymers (Basel). 2025 Jun 18;17(12):1694. doi: 10.3390/polym17121694 (PMC12196684; doi:10.3390/polym17121694)
Supplement: Supplementary file 1 [file polymers-17-01694-s001.zip]

Archive with 1 entries (1 files):
- polymers-3617433-supplementary.pdf
